# Supplementary material for: Understanding Vaccine Hesitancy in Vietnamese Fish Farmers
Source: Antibiotics (Basel). 2022 Jun 30;11(7):878. doi: 10.3390/antibiotics11070878 (PMC9312173; doi:10.3390/antibiotics11070878)
Supplement: Supplementary file 1 [file antibiotics-11-00878-s001.zip]

Archive with 1 entries (1 files):
- antibiotics-1764635-supplementary.pdf
